# Supplementary material for: Bruton’s tyrosine kinase inhibition reduces disease severity in a model of secondary progressive autoimmune demyelination
Source: Acta Neuropathol Commun. 2023 Jul 12;11:115. doi: 10.1186/s40478-023-01614-w (PMC10337138; doi:10.1186/s40478-023-01614-w)
Supplement: Supplementary file 2 — Additional file 2: Underlying data for all figures and tables. [file 40478_2023_1614_MOESM2_ESM.xlsx]

## Sheet: Information
Bruton’s tyrosine kinase inhibition reduces disease severity in a model of secondary progressive autoimmune demyelination
Kirsten Scarlett Evonuk1, Sen Wang1, Josh Mattie1, CJ Cracchiolo1, Reine Mager1, Željko Ferenčić1, Ethan Sprague1, Brandon Carrier1, Kai Schofield1, Evelyn Martinez1, Zachary Stewart1, Tara Petrosino1, Gregory Andrew Johnson1, Isharat Yusuf2, Warren Plaisted2, Zachary Naiman2, Timothy Delp1, Laura Carter2, Suzana Marušić1
1Hooke Laboratories, Lawrence, MA, USA
2Gossamer Bio, San Diego, CA, USA
Corresponding authors:
Kirsten Scarlett Evonuk
Hooke Laboratories, LLC
439 South Union Street
Lawrence, MA 01843 USA
Phone: +1 617 475 5114
Fax: +1 617 395 1352
k.evonuk@hookelabs.com
Suzana Marušić
Hooke Laboratories, LLC
439 South Union Street
Lawrence, MA 01843 USA
Phone: +1 617 475 5114
Fax: +1 617 395 1352
s.marusic@hookelabs.com

## Sheet: 1a
STUDY RESULTS – NON-CONFIDENTIAL
Hooke Laboratories study 20200828-3
EAE scores		Dead mouse		NOTE: Scores and body weight % were continued for the remainder of the study only if the mouse died from EAE.
			Days post-EAE immunization	7	8	9	10	11	12	13	14	15	16	17	18	19	20	21	22	23	24	25	26	27	28	29	30	31	32	33	34	35	36	37	38	39	40	41	42	43	44	45	46
Group	Cage #	Mouse #	Mouse ID#
Vehicle	1	1	1-1	0	0	0	0	0	0	0.5	2	3	3	3	3	2.5	2	2	1.5	1.5	1.5	1	1	1	1	1	3	3	3	3	3	3	2.5	2.5	2	2.5	2	2	2	2	1.5	2	2
		2	1-2	0	0	0	0	0	0	0	1	2	3	3	2.5	2.5	2	2	2	2	1.5	2	1.5	1.5	1	1.5	1.5	1.5	1.5	1.5	1.5	1.5	1.5	1.5	1.5	2	1.5	1	1	1.5	2	1.5	1.5
		3	1-3	0	0	0	0	0	0	0	0.5	2	3	2.5	2	2	2	2	2	2	1.5	2	1.5	1	1	1	1.5	1.5	1.5	1.5	1.5	1.5	1.5	1	1.5	1	1.5	1	1	1	1	1	1.5
		4	1-4	0	0	0	0	0	0	0	2	3	3	3	2.5	2.5	2	2	2	2	1.5	1.5	2	3
		5	1-5	0	0	0	0	0	0	0	1.5	3	3.5	3	3	2	2	2	2	1.5	1.5	1	1	0.5	0.5	0.5	0.5	3	3	5	5	5	5	5	5	5	5	5	5	5	5	5	5
		6	1-6	0	0	0	0	0	0	0	0	2.5	3	3	2.5	2	2	2	2	2	1.5	2	1.5	1	0.5	1	1	0.5	0.5	1.5	1	1	1	1.5	1.5	1.5	1.5	1.5	2	2	2.5	2	2
	2	1	2-1	0	0	0	0	0	0	0	0	0.5	2.5	2.5	3	2.5	2	2	2	2	1.5	2	1.5	1	3	3	3	3	3	3	2.5	2.5	2	2	2	2	2	2	2	2	2	2	2
		2	2-2	0	0	0	0	0	0	0	0	2	3	3	3	2.5	2	2	2	2	1.5	1.5	1.5	1.5	3	3	3	3	3	3	2.5	2.5	2
		3	2-3	0	0	0	0	0	0	0	0	0	2.5	3	3	3	3	2.5	2	2	2	2	1.5	1.5	3	3	3.5	3	3	3	3	2.5	2.5	2	2.5	2.5	2.5	2.5	2	2	2	2	2
		4	2-4	0	0	0	0	0	0	0	0	0	2	2.5	2.5	2	2.5	1.5	1.5	1.5	1	1	0.5	0.5	0.5	0.5	0.5	0.5	0.5	0.5	1	1	1	1.5	2	3	2.5	2.5	2	2	2	2	1.5
		5	2-5	0	0	0	0	0	0	0	0	0	0	0.5	2	2	2	1.5	1.5	1.5	1.5	1	0.5	1	1	1	0.5	0.5	0.5	1	2.5	3	5	5	5	5	5	5	5	5	5	5	5
		6	2-6	0	0	0	0	0	0	0	0	0	0	0	1	2	2	2	1.5	1.5	1	1	0.5	0.5	0.5	0.5	0.5	0.5	0.5	0.5	0.5	0.5	0.5	0.5	1	1.5	2.5	3	3.5	3	3	3	3
			Mean	0	0	0	0	0	0	0.0416667	0.583333	1.5	2.375	2.41667	2.5	2.29167	2.125	1.95833	1.83333	1.79167	1.45833	1.5	1.20833	1.16667	1.36364	1.45455	1.68182	1.81818	1.81818	2.13636	2.18182	2.18182	2.22727	2.25	2.4	2.6	2.6	2.55	2.55	2.55	2.6	2.55	2.55
			SD	0	0	0	0	0	0	0.144338	0.821123	1.29685	1.17018	1.04083	0.603023	0.334279	0.310791	0.257464	0.246183	0.257464	0.257464	0.476731	0.498102	0.685344	1.0745	1.03573	1.20981	1.18896	1.18896	1.38005	1.27029	1.27029	1.50605	1.55009	1.42984	1.39044	1.32916	1.44241	1.46154	1.38343	1.37032	1.38343	1.36321
			SEM	0	0	0	0	0	0	0.0416667	0.237038	0.374368	0.337801	0.300463	0.174078	0.096498	0.0897176	0.0743235	0.0710669	0.0743235	0.0743235	0.13762	0.14379	0.197842	0.323973	0.312283	0.364771	0.358486	0.358486	0.416102	0.383007	0.383007	0.454091	0.490181	0.452155	0.439697	0.420317	0.456131	0.462181	0.43748	0.433333	0.43748	0.431084
Fingolimod (2nd day)	3	1	3-1	0	0	0	0	0	0	0.5	2	3	3	3	2.5	2	2	2	1.5	1.5	1.5	1	1	0.5	0.5	0.5	0.5	0.5	0.5	1	1	1	1	1	1	0.5	1	1	0.5	1	1	1	1
		2	3-2	0	0	0	0	0	0	0	0.5	2	3	3	2.5	2	2	1.5	1.5	1.5	1.5	1.5	1.5	0.5	0.5	0.5	0.5	0.5	0.5	1	0.5	0.5	0.5	1	1	1	1	1	1	1	1	1	1
		3	3-3	0	0	0	0	0	0	0	0.5	2.5	3	3	3	2.5	2	2	1.5	1.5	1.5	1.5	1.5	0.5	0.5	0.5	0.5	0.5	0.5	1	1	1	1	1.5	1.5	1	1	1	1	1	1.5	1	1
		4	3-4	0	0	0	0	0	0	0	2	2.5	3	3	2.5	2.5	2.5	2	2	1.5	1.5	1.5	1.5	1.5	0.5	0.5	1	1	1	1.5	1.5	1.5	1	1	1	1	0.5	1	1	1	1	1	1
		5	3-5	0	0	0	0	0	0	0	0.5	3	3.5	3	3	2	2	2	1.5	1.5	1.5	1.5	1	0.5	0.5	0.5	0.5	0.5	0.5	1	1	1	1	1	1.5	1	1.5	1	0.5	1	0.5	1	1
		6	3-6	0	0	0	0	0	0	0	1.5	3	3	3	3	2	2	2	1.5	1.5	1.5	1	1	0.5	0.5	0.5	0.5	0.5	0.5	1	1	1	1	1.5	1.5	1	1	1	1.5	1	1.5	1	1
	4	1	4-1	0	0	0	0	0	0	0	0	2	3	3	2.5	2	2	1.5	1.5	1.5	1.5	1	1	1	1	1	1.5	1.5	1	1.5	1	1	1	1.5	1	1.5	1	1	1	1	1	1	0.5
		2	4-2	0	0	0	0	0	0	0	0	2	3	3	3	2.5	2.5	2	2	2	2
		3	4-3	0	0	0	0	0	0	0	0	0.5	3	3	3	2.5	2	2	2	2	1.5	1	1.5	1	1	1	1.5	1	1	1	1	1	1	1	1.5	1	1	1	1	1	1	1	1
		4	4-4	0	0	0	0	0	0	0	0	0	0	2	2.5	2.5	2.5	2	2	2	1.5	1	1	1	1	1	1	1.5	1	0.5	1	0.5	1	1	1.5	1	1	1	0.5	1	1	1	0.5
		5	4-5	0	0	0	0	0	0	0	0	0	0	0	2	2.5	2	2	1.5	1.5	1.5	1	0.5	0.5	0.5	0.5	0.5	0.5	1	0.5	1	0.5	1	0.5	1	1	1	1	0.5	1	1	1	1
			Mean	0	0	0	0	0	0	0.0454545	0.636364	1.86364	2.5	2.63636	2.68182	2.27273	2.13636	1.90909	1.68182	1.63636	1.54545	1.2	1.15	0.75	0.65	0.65	0.8	0.8	0.75	1	1	0.9	0.95	1.1	1.25	1	1	1	0.85	1	1.05	1	0.9
			SD	0	0	0	0	0	0	0.150756	0.80904	1.16385	1.24499	0.924416	0.3371	0.261116	0.23355	0.20226	0.252262	0.23355	0.150756	0.258199	0.337474	0.353553	0.241523	0.241523	0.421637	0.421637	0.263523	0.333333	0.235702	0.316228	0.158114	0.316228	0.263523	0.235702	0.235702	0	0.337474	0	0.283823	0	0.210819
			SEM	0	0	0	0	0	0	0.0454545	0.243935	0.350914	0.375379	0.278722	0.101639	0.0787296	0.0704179	0.0609837	0.07606	0.0704179	0.0454545	0.0816497	0.106719	0.111803	0.0763763	0.0763763	0.133333	0.133333	0.0833333	0.105409	0.0745356	0.1	0.05	0.1	0.0833333	0.0745356	0.0745356	0	0.106719	0	0.0897527	0	0.0666667
Mice were enrolled on 2nd day of disease
Fingolimod was dosed at 3 mg/kg, p.o., QD, 5 mL/kg
Body weight (% of Day -1)
			Days post-EAE immunization	-1	27	29	32	34	36	39	41	43	46
Group	Cage #	Mouse #	Mouse ID#
Vehicle	1	1	1-1	1	1.01402	0.990654	0.780374	0.841121	0.911215	0.981308	0.995327	1.00935	1
		2	1-2	1	1.07595	1.10127	1.13924	1.15823	1.15823	1.14557	1.16456	1.18354	1.14557
		3	1-3	1	1.03371	1.01124	1.05618	1.1236	1.15169	1.17416	1.23034	1.24719	1.1236
		4	1-4	1	0.751131
		5	1-5	1	0.961373	0.939914	0.746781	0.746781	0.746781	0.746781	0.746781	0.746781	0.746781
		6	1-6	1	0.97619	1.02857	1.05238	1.09048	1.11905	1.05714	1	1.00952	1.06667
	2	1	2-1	1	1.01648	0.868132	0.906593	0.978022	1.02747	1.03297	1.03297	1.06593	1.06593
		2	2-2	1	0.921348	0.792135	0.820225	0.938202	1
		3	2-3	1	0.802521	0.697479	0.731092	0.789916	0.865546	0.87395	0.907563	0.928571	0.945378
		4	2-4	1	1.015	1.03	0.99	1.035	1.06	0.935	0.92	0.94	0.95
		5	2-5	1	1.08621	1.11494	1.13218	1.02874	1.02874	1.02874	1.02874	1.02874	1.02874
		6	2-6	1	1.09444	1.11111	1.08889	1.07778	1.04444	1.05	0.888889	0.811111	0.877778
			Mean	1	0.979031	0.971404	0.949449	0.982532	1.01029	1.00256	0.991516	0.997074	0.995044
			SD	0	0.107809	0.135821	0.157595	0.138218	0.125813	0.126367	0.138548	0.152227	0.12036
			SEM	0	0.0311219	0.0409516	0.0475168	0.0416742	0.037934	0.0399606	0.0438126	0.0481385	0.0380613
Fingolimod (2nd day)	3	1	3-1	1	1.01149	1.02874	1.06897	0.908046	0.988506	1.04023	1.07471	1.14943	1.12069
		2	3-2	1	0.949309	0.967742	0.981567	1.02765	1.09217	1.11521	1.10599	1.1659	1.12903
		3	3-3	1	0.974093	0.994819	1	1.03627	1.04145	1.06736	1.07254	1.09326	1.0829
		4	3-4	1	1.04348	1.04348	1.06763	1.08696	1.08213	1.09662	1.09179	1.09662	1.07729
		5	3-5	1	0.930502	0.949807	0.957529	0.980695	0.992278	1.03475	1.04633	1.06178	1.04247
		6	3-6	1	0.949749	1.00503	1.02513	1.04523	1.07538	1.07538	1.0603	1.09548	1.08543
	4	1	4-1	1	0.837838	0.827027	0.924324	0.794595	0.821622	0.940541	1	1.02162	0.989189
		2	4-2	1
		3	4-3	1	0.823256	0.846512	0.916279	0.972093	0.990698	0.995349	1.0093	1.0186	1.00465
		4	4-4	1	0.901042	1	1.05729	1.04167	1.0625	1.04167	1.06771	1.10417	1.08333
		5	4-5	1	1.12	1.08571	1.12	1.12	1.12	1.14286	1.17143	1.17714	1.14286
			Mean	1	0.954076	0.974886	1.01187	1.00132	1.02667	1.055	1.07001	1.0984	1.07578
			SD	0	0.0902196	0.0822234	0.0675889	0.0940472	0.0855884	0.0587926	0.0486828	0.0548077	0.0507958
			SEM	0	0.0285299	0.0260013	0.0213735	0.0297403	0.0270654	0.0185918	0.0153949	0.0173317	0.016063

## Sheet: 1b
STUDY RESULTS – NON-CONFIDENTIAL
Hooke Laboratories study 20200828-3
Maximum score (Day 27-46)				Dead mouse		NOTE: Scores were continued for the remainder of the study only if the mouse died from EAE.
Group	Cage #	Mouse #	Mouse ID#	Maximum score (Day 27-46)
Vehicle	1	1	1-1	3
		2	1-2	2
		3	1-3	1.5
		4	1-4
		5	1-5	5
		6	1-6	2.5
	2	1	2-1	3
		2	2-2
		3	2-3	3.5
		4	2-4	3
		5	2-5	5
		6	2-6	3.5
			Mean	3.2
			SD	1.13529
			SEM	0.359011
Fingolimod (2nd day)	3	1	3-1	1
		2	3-2	1
		3	3-3	1.5
		4	3-4	1.5
		5	3-5	1.5
		6	3-6	1.5
	4	1	4-1	1.5
		2	4-2
		3	4-3	1.5
		4	4-4	1.5
		5	4-5	1
			Mean	1.25991
			SD	0.376534
			SEM	0.113529

## Sheet: 1c
STUDY RESULTS – NON-CONFIDENTIAL
Hooke Laboratories study 20221212-4
EAE scores		Dead mouse																																										Enrollment
			Days post-EAE immunization	9	10	11	12	13	14	15	16	17	18	19	20	21	22	23	24	25	26	27	28	29	30	31	32	33	34	35	36	37	38	39	40	41	42	43	44	45	46	47	48	49	50	51	52	53	54
Group	Cage #	Mouse #	Mouse ID#
Vehicle	1	1	1-1	0	0	0	0	0	0	0	0	1	3	3	3	2.5	2	2	2	1.5	1.5	1.5	1	1.5	1	1	1	1	1	1	1	1	1.5	1	1	1	1	1	1	1.5	1	1	1	0.5	0.5	0.5	0.5	1	1
		2	1-2	0	0	0	0	0	0	0	1.5	2.5	3	2.5	2.5	2	2	1.5	1.5	1.5	1	1	1	1	1	1	1	1	1	1	1	1	0.5	0.5	0.5	0.5	0.5	0.5	0.5	0	0.5	0.5	0.5	0.5	0.5	0.5	0.5	0.5	0.5
		3	1-3	0	0	0	0	0	0	0	0	0	1	2	2	2.5	2	1.5	1.5	1.5	1	1	1	1	1	1	1	1	1.5	2	2.5	2.5	2.5	2.5	2	1.5	1.5	1.5	1.5	1	1	1	1	1	1	0.5	0.5	1	1
		4	1-4	0	0	0	0	2	2.5	3	3	3	2.5	2.5	2.5	1.5	1.5	1.5	1.5	1.5	1.5	1	1	1.5	2	2.5	2.5	2	2	2	2	2	1.5	1.5	2	1.5	1.5	1.5	1.5	1.5	1.5	1.5	1.5	1.5	1.5	1.5	1.5	1.5	1.5
		5	1-5	0	0	0	0	0	0.5	2.5	3	3.5	2.5	2.5	2	1.5	1.5	1.5	1	1	1	1	1	2	2.5	2.5	3	2	2	2	2	1.5	2	2	2	2	1.5	1.5	1.5	1.5	1.5	1.5	1.5	1.5	1.5	1.5	1	1	1.5
		6	1-6	0	0	0	0	0	0	1	2	3	3	3	2.5	2	2	1.5	1.5	1.5	1	1	1	1	1	1	1.5	3	3	3	3	3	2.5	2.5	2.5	2	2	2	2	2	2	1.5	1.5	1.5	1.5	1.5	2	1.5	1.5
	2	1	2-1	0	0	0	0	1	2.5	3	3	3	3	3	2.5	2.5	2	2	1.5	1.5	1.5	1.5	1.5	2	3	3	3	3.5	3	3	3	2.5	2.5	2.5	2.5	2.5	2.5	2	2.5	2.5	2.5	2.5	2	2	2	2	2.5	2.5	3
		2	2-2	0	0	0	0	0	1.5	2	2.5	3	3	2.5	2.5	2	2	1.5	1.5	1.5	1	1.5	3	3	3	3	3	3	3	3	3	3	2	2.5	2.5	2	2	2	2	2	2	2	2	2	2	2	2	2	1.5
		3	2-3	0	0	0	0	2	2	2.5	3	3	2	2.5	1.5	1.5	1.5	1.5	1.5	1.5	1	1	1	1	1	2	2.5	3	3	3	3	3	2.5	2.5	2.5	2	2	2	2	2	2	2	2	2	2	2.5	3	2.5	2.5
		4	2-4	0	0	0	0	0	0	0	0	2	3	3	3	2.5	2.5	2	2	2	1.5	1.5	1.5	1.5	1.5	1.5	1.5	2.5	3	3	3	3	2.5	2.5	2.5	2.5	2	2	2	2	2	2	2	2	2	2	2	2	2
		5	2-5	0	0	0	0	0	0	2	3	3	3	3.5	3	2.5	2	1.5	2	1.5	1.5	1.5	1.5	1.5	2.5	3	3	3	2.5	2.5	2.5	2.5	2	2	2	2	2	2	2	2	2	2	2	2	2	2.5	3	3	3
	3	1	3-1	0	0	0	0	0	2	3	3.5	3	3	2.5	2	2	2	1.5	1.5	1.5	1.5	1.5	1.5	3	3	3	3	2.5	2	2	2	2	2	2	2	2	2	2	2	2	2	2	2	2	2	2.5	2.5	3	3
		2	3-2	0	0	0	0	0	0	2	2.5	3	3	3	2.5	2.5	2	2	2	2	1.5	1.5	1.5	1.5	1.5	2	3	3	3	3	3	3	3	2.5	2.5	2.5	2.5	2.5	2.5	2	2	2	2	2	2	2	2.5	2.5	2.5
		3	3-3	0	0	0	0	1.5	2.5	3	3	3	2	2	2	1.5	1.5	1.5	1.5	1.5	1.5	2.5	3	3	3	3	3	2.5	2.5	2.5	2.5	2.5	2.5	2	2	2.5	2	2	2	2	2	2	2.5	2.5	2.5	2	2.5	2.5	2
		4	3-4	0	0	0	0	1	2	2.5	2.5	2	1.5	2	1.5	1.5	1.5	1.5	1.5	1.5	1	1	1	1	1	1	1	1	1	1	1	1	0.5	0.5	0.5	0.5	0.5	0.5	0.5	1	1	2	2	2.5	2	2	2	2	2
		5	3-5	0	0	0	0	0	0	0	0	2	2	2.5	2.5	2	2	1.5	1.5	1.5	1	1	1	2	2.5	2.5	2.5	2	2	2	2	2	2	2	1.5	1.5	1.5	1.5	1.5	1.5	1	1.5	1.5	2.5	3	3	3	3	3
			Mean	0	0	0	0	0.46875	0.96875	1.65625	2.03125	2.5	2.53125	2.625	2.34375	2.03125	1.875	1.625	1.59375	1.53125	1.25	1.3125	1.40625	1.71875	1.90625	2.0625	2.21875	2.25	2.21875	2.25	2.28125	2.21875	2	1.9375	1.90625	1.78125	1.6875	1.65625	1.6875	1.65625	1.625	1.6875	1.6875	1.75	1.75	1.78125	1.9375	1.96875	1.96875
			SD	0	0	0	0	0.76308	1.10255	1.2612	1.29703	0.912871	0.64469	0.428174	0.473242	0.426956	0.288675	0.223607	0.271953	0.221265	0.258199	0.403113	0.663796	0.729583	0.860596	0.853913	0.875	0.856349	0.773924	0.752773	0.75208	0.75208	0.707107	0.704154	0.688446	0.657489	0.60208	0.569173	0.60208	0.597739	0.562731	0.512348	0.512348	0.632456	0.658281	0.75208	0.892095	0.80558	0.80558
			SEM	0	0	0	0	0.19077	0.275638	0.3153	0.324258	0.228218	0.161172	0.107044	0.118311	0.106739	0.0721688	0.0559017	0.0679882	0.0553163	0.0645497	0.100778	0.165949	0.182396	0.215149	0.213478	0.21875	0.214087	0.193481	0.188193	0.18802	0.18802	0.176777	0.176039	0.172112	0.164372	0.15052	0.142293	0.15052	0.149435	0.140683	0.128087	0.128087	0.158114	0.16457	0.18802	0.223024	0.201395	0.201395
Fingolimod Day 49	4	1	4-1	0	0	0	0	0	0	0	0	0.5	2.5	3	3	3	2.5	2.5	2	2	1.5	1.5	1	1	1	1	1	1	1	1	1	1	0.5	0.5	0.5	0.5	0.5	0.5	0.5	0.5	1	0.5	0.5	0.5	0.5	0.5	0.5	0.5	0.5
		2	4-2	0	0	0	0	0	0	0.5	2	3	3	3	2.5	2	2	2	1.5	1.5	1	1	1	1.5	1.5	1	1	1.5	2	1.5	1.5	1.5	1	1	1	1	1	0.5	0.5	0.5	0.5	0.5	0.5	0.5	0.5	0.5	0.5	1	1
		3	4-3	0	0	0	0	0	2	2.5	3	2.5	2.5	2.5	2	1.5	1.5	1.5	1.5	1.5	1	1	1	1.5	2	2	2	2	2	2	1.5	1.5	1	1.5	1	1	1	1	1	1	1	1	1	1	1	1	1.5	1	1
		4	4-4	0	0	0	0	1.5	2.5	2.5	2.5	2	2	2	1.5	1.5	1.5	1.5	1.5	1.5	1	1	1	1	1	1.5	2	2.5	2.5	2.5	2.5	2.5	2	2	2	2	2	2	2	1.5	1.5	1.5	1.5	1.5	1.5	2	2	2.5	2.5
		5	4-5	0	0	0	0	0	2	2.54	2.5	2.5	2	2.5	2	1.5	1.5	1	1.5	1	1	1	1	1.5	2.5	3	3	2.5	2	2	2	1.5	1.5	1.5	1.5	1.5	1.5	1.5	1.5	1.5	1.5	1.5	1.5	1.5	1.5	1.5	1.5	1.5	1.5
	5	1	5-1	0	0	0	0	0	0	0	0	2	3	3	3	2.5	2.5	2	2	2	1.5	1.5	1	1	1	1	1	1	1	2	3	3	2.5	2.5	2.5	2	2	2	2	2	1.5	1.5	1.5	1.5	1.5	1.5	1.5	1.5	1.5
		2	5-2	0	0	0	0	0	2	3	3.5	3	3	2.5	2	2	2	1.5	1.5	1.5	1	1	1	1	1	1	1.5	2.5	3	3	3	3	3	3	3	2.5	2.5	2.5	2	2	2	2	2	2	2	2	2.5	2.5	2.5
		3	5-3	0	0	0	0	2.5	2.5	2.5	2.5	2.5	2	2.5	2	1.5	1.5	1.5	1.5	1.5	1	1	1	1	2	2.5	3	3	3.5	3	3	3	2.5	2.5	2.5	2	2	2	2	2	2	2	2	2	2	2	2	2	2
		4	5-4	0	0	0	0	0	0.5	2	3	3.5	3	2.5	2	2	2	1.5	1.5	1.5	1.5	1.5	2.5	3	2.5	2	2	2	2	2	2	2	1.5	2	2	2	1.5	1.5	1.5	2	2	2	2	2	2	2	2	2	2
		5	5-5	0	0	0	0	0	0	2	2	2.5	2	2.5	1.5	1.5	1.5	1.5	1.5	1	1	1	1.5	2.5	3	3	2.5	2	2	1.5	1.5	1.5	2	1.5	1.5	1.5	1.5	1.5	1.5	1.5	1.5	1.5	1.5	2	2	2	2.5	2.5	2
	6	1	6-1	0	0	0	0	0	0	0	1.5	3	3	3	2.5	2.5	2	2	2	1.5	1.5	1.5	1	1	1	1	2	3	3	3	3	3	2.5	2.5	2.5	2	2	2	2	2.5	2.5	2	2	2	2	2	2	2	2
		2	6-2	0	0	0	0	0	0	2	3	3	3	2.5	2.5	2	2	1.5	1.5	1.5	1.5	1.5	1.5	1	2	2.5	3	3	3	3	3	2.5	2.5	2.5	2	2	2	2	2	2	2	2	2	2	2	2	2	2	2
		3	6-3	0	0	0	0	0	0	0	0	1	3	3	3	3	2.5	2	2.5	2	2	2	2	2	1.5	2	1.5	1.5	2	2.5	2.5	2.5	2.5	2.5	2.5	2	2	2	2.5	3	3	3	2.5	2.5	2.5	2.5	2.5	2.5	2
		4	6-4	0	0	0	0	0	0	0	2	3.5	3	3	3	2.5	2	2	2	2	1.5	1.5	1.5	1.5	2	2.5	3	3.5	3	3	3	3	2.5	2.5	2.5	2.5	2.5	2.5	2.5	2	2	2	2	2.5	2.5	2.5	3	3	3
		5	6-5	0	0	0	0	0	0.5	2	3	3	3.5	3	3	2.5	2.5	2	2	2	2	2	2	2	3	3	3	3.5	3	3	3	3	3	2.5	2.5	2.5	2.5	2.5	2.5	2.5	2.5	2.5	2.5	3	3	3	3.5	3.5	3.5
			Mean	0	0	0	0	0.266667	0.8	1.436	2.03333	2.5	2.7	2.7	2.36667	2.1	1.96667	1.73333	1.73333	1.6	1.33333	1.33333	1.33333	1.5	1.8	1.93333	2.1	2.3	2.33333	2.33333	2.36667	2.3	2.03333	2.03333	1.96667	1.8	1.76667	1.73333	1.73333	1.76667	1.76667	1.7	1.66667	1.76667	1.76667	1.8	1.96667	2	1.93333
			SD	0	0	0	0	0.728665	1.04881	1.1808	1.1721	0.845154	0.492805	0.316228	0.549892	0.541163	0.399404	0.371612	0.31997	0.338062	0.361873	0.361873	0.48795	0.626783	0.727029	0.798809	0.783764	0.819407	0.748013	0.672593	0.718795	0.727029	0.766874	0.693507	0.718795	0.591608	0.593617	0.651007	0.651007	0.703732	0.651007	0.676123	0.617213	0.703732	0.703732	0.702038	0.812111	0.801784	0.776132
			SEM	0	0	0	0	0.18814	0.270801	0.304882	0.302634	0.218218	0.127242	0.0816497	0.141981	0.139728	0.103126	0.0959497	0.082616	0.0872872	0.0934353	0.0934353	0.125988	0.161835	0.187718	0.206252	0.202367	0.21157	0.193136	0.173663	0.185592	0.187718	0.198006	0.179063	0.185592	0.152753	0.153271	0.168089	0.168089	0.181703	0.168089	0.174574	0.159364	0.181703	0.181703	0.181265	0.209686	0.20702	0.200396
Mice were enrolled on Day 49
Fingolimod was dosed at 3 mg/kg, p.o., QD, 5 mL/kg starting on Day 49
Body weight (% of Day 0)
			Days post-EAE immunization	0	49	51	54	56	58	61	63	65	68	70	72	75	77	79	82	84
Group	Cage #	Mouse #	Mouse ID#
Vehicle	1	1	1-1	1	1.15138	1.16055	1.14679	1.15138	1.17431	1.16055	1.15596	1.19725	1.1789	1.1789	1.20642	1.18807	1.18807	1.20183	1.18349	1.18807
		2	1-2	1	1.25926	1.25463	1.28704	1.25926	1.28241	1.26852	1.27778	1.30556	1.34722	1.34722	1.36574	1.37037	1.35185	1.34722	1.3287	1.27315
		3	1-3	1	1.13901	1.1435	1.12108	1.12556	1.15695	1.03139	1.01794	1.12108	1.14798	1.14798	1.21525	1.2287	1.25112	1.25112	1.24664	1.24664
		4	1-4	1	1.02609	1.01739	1.04348	1.04348	1.08696	1.09565	1.1087	1.11739	1.13478	1.11739	1.13913	1.13478	1.13043	1.12609	1.13478	1.12174
		5	1-5	1	1.1991	1.23077	1.17647	1.06335	1.01357	0.977376	1.06335	1.09502	1.07692	1.0905	1.1267	1.12217	1.17647	1.15837	1.15837	1.17647
		6	1-6	1	1.15164	1.13525	1.13525	1.12705	1.15574	1.16393	1.15984	1.17623	1.18033	1.15984	1.20082	1.19672	1.21311	1.20902	1.20082	1.19672
	2	1	2-1	1	1.05	0.975	0.8125	0.770833	0.725	0.754167	0.870833	0.925	0.916667	0.925	0.833333	0.895833	0.920833	0.941667	0.95	0.95
		2	2-2	1	1.00485	1.00485	1.0534	1.05825	1.07767	1.07767	1.08252	1.06311	1.06796	1.07282	0.970874	1.04854	1.06796	1.08738	1.08738	1.04854
		3	2-3	1	1	0.954338	0.926941	0.940639	0.936073	1.0411	1.10502	1.10502	1.07763	1.06849	1.00457	1.05479	1.07306	1.08676	1.10959	1.07763
		4	2-4	1	1.18227	1.17734	1.19704	1.18227	1.17734	1.04926	0.995074	1.01478	1.05419	1.12315	1.02956	1.18719	1.19704	1.2266	1.29064	1.28571
		5	2-5	1	1.06486	0.918919	0.897297	0.940541	0.983784	1.02703	1.07568	1.10811	1.04324	1.04324	0.972973	0.972973	1.04865	1.08108	1.06486	1.05405
	3	1	3-1	1	1.07692	0.980769	0.807692	0.8125	0.860577	0.961538	0.975962	1	1.00962	1.01923	1.04327	1.00481	0.9375	0.841346	0.817308	0.817308
		2	3-2	1	1.12745	1.10784	1.09314	1.07353	1.07353	1.07843	1.09314	1.08824	1.09804	1.12255	1.12745	1.15686	1.14706	1.14216	1.13725	1.11275
		3	3-3	1	0.823789	0.867841	0.955947	0.973568	1.02203	1.04405	1.02643	1.06608	1.04846	1.06608	1.0793	1.04846	0.933921	0.85022	0.806167	0.867841
		4	3-4	1	0.839357	0.827309	0.919679	0.951807	0.987952	1	0.991968	1.01205	1.02811	1.03213	1.0241	1.04418	1.04418	1.04819	1.04819	1.03213
		5	3-5	1	0.982533	0.851528	0.873362	0.908297	0.956332	0.9869	0.973799	0.982533	0.982533	0.978166	0.9869	1.02183	1.00873	1.03057	1.04367	1.0262
			Mean	1	1.06741	1.03799	1.02794	1.02389	1.04189	1.04485	1.06087	1.08609	1.08704	1.09329	1.0829	1.10477	1.10563	1.10185	1.10049	1.09218
			SD	0	0.120925	0.137125	0.146112	0.133414	0.137486	0.110837	0.0948222	0.0921446	0.098457	0.0954451	0.127514	0.116162	0.122921	0.13919	0.148185	0.136678
			SEM	0	0.0302314	0.0342814	0.0365281	0.0333535	0.0343715	0.0277094	0.0237056	0.0230362	0.0246142	0.0238613	0.0318786	0.0290405	0.0307302	0.0347975	0.0370463	0.0341696
Fingolimod Day 49	4	1	4-1	1	1.19313	1.2103	1.20601	1.19313	1.22318	1.22747	1.23176	1.26609	1.24893	1.27039	1.28755	1.25322	1.28755	1.28755	1.28755	1.27468
		2	4-2	1	1.35366	1.39634	1.38415	1.39634	1.38415	1.37195	1.34756	1.35976	1.33537	1.33537	1.33537	1.35366	1.35366	1.37805	1.38415	1.39634
		3	4-3	1	1.02174	1.0087	1	1	1.01739	1.01739	1.01304	1.02174	1.00435	1.01739	1.03913	1.03478	1.04348	1.03478	1.03478	1.02609
		4	4-4	1	1.04206	0.948598	0.934579	1
		5	4-5	1	1.13821	1.15854	1.18293	1.20732	1.21951	1.2439	1.23577	1.26016	1.26016	1.27642	1.27236	1.29675	1.29675	1.26829	1.27642	1.26016
	5	1	5-1	1	1.19565	1.17826	1.17826	1.16522	1.16522	1.18261	1.20435	1.20435	1.1913	1.17826	1.18261	1.17826	1.17391	1.17391	1.16087	1.17826
		2	5-2	1	1.1016	1.11765	1.1123	1.1016	1.12834	1.14973	1.14973	1.16578	1.14973	1.17647	1.18717	1.19251	1.19786	1.2139	1.21925	1.18717
		3	5-3	1	0.937743	0.945525	0.957198	0.929961	0.949416	0.980545	0.988327	0.957198	0.949416	0.945525	0.961089	0.968872	0.968872	0.968872	0.984436	1.00389
		4	5-4	1	0.986175	0.940092	1	0.976959	1.02304	1.03687	1.0553	1.07834	1.07373	1.06912	1.07834	1.07373	1.07834	1.09677	1.08756	1.09217
		5	5-5	1	1.10959	1.07306	1.09132	1.09132	1.10502	1.13242	1.15068	1.15068	1.16895	1.15982	1.18265	1.18721	1.17808	1.17808	1.16438	1.15525
	6	1	6-1	1	1.1097	1.10127	1.13502	1.1519	1.12236	1.11392	1.10549	1.12236	1.14768	1.1519	1.14768	1.173	1.18143	1.18143	1.17722	1.16878
		2	6-2	1	1.07965	1.04867	1.03982	1.06195	1.0885	1.10177	1.12389	1.13274	1.11947	1.11947	1.12832	1.14159	1.15044	1.14159	1.14602	1.13717
		3	6-3	1	0.888889	0.928889	0.973333	0.995556	0.986667	0.968889	0.968889	0.986667	0.968889	0.968889	1.00889	1	1.03556	1.01333	1.01333	1.01778
		4	6-4	1	0.982222	0.875556	0.888889	0.906667	0.928889	0.937778	0.937778	0.951111	0.937778	0.933333	0.977778	0.964444	1.00444	1.02222	1.00889	1.00444
		5	6-5	1	0.732456	0.666667	0.719298	0.785088	0.815789	0.837719	0.850877	0.877193	0.881579	0.877193	0.877193	0.894737	0.916667	0.921053	0.907895	0.899123
			Mean	1	1.05817	1.03987	1.05354	1.0642	1.08268	1.09307	1.09739	1.10958	1.10267	1.10568	1.11901	1.12234	1.13336	1.13428	1.13234	1.12866
			SD	0	0.146451	0.170526	0.158335	0.148508	0.144123	0.140921	0.136189	0.138793	0.137302	0.141415	0.134709	0.136307	0.1303	0.131354	0.133886	0.131959
			SEM	0	0.0378135	0.0440295	0.0408818	0.0383447	0.0385185	0.0376627	0.036398	0.0370939	0.0366955	0.0377947	0.0360024	0.0364296	0.034824	0.0351057	0.0357824	0.0352675
[truncated: 30 more columns]

## Sheet: 1d
STUDY RESULTS – NON-CONFIDENTIAL
Hooke Laboratories study 20221212-4
Maximum score (Day 64-84)				Dead mouse
Group	Cage #	Mouse #	Mouse ID#	Maximum score (Day 64-84)
Vehicle	1	1	1-1	1
		2	1-2	2.5
		3	1-3	1
		4	1-4	1.5
		5	1-5	2.5
		6	1-6	2
	2	1	2-1	2.5
		2	2-2	2
		3	2-3	2.5
		4	2-4	2.5
		5	2-5	2.5
	3	1	3-1	3
		2	3-2	2.5
		3	3-3	3.5
		4	3-4	1
		5	3-5	2
			Mean	2.15625
			SD	0.72385
			SEM	0.180962
Fingolimod Day 49	4	1	4-1	1
		2	4-2	1
		3	4-3	1
		4	4-4
		5	4-5	1.5
	5	1	5-1	2
		2	5-2	2
		3	5-3	2
		4	5-4	2
		5	5-5	1.5
	6	1	6-1	1.5
		2	6-2	2
		3	6-3	2
		4	6-4	3
		5	6-5	2.5
			Mean	1.78571
			SD	0.578934
			SEM	0.154727

## Sheet: 1e
STUDY RESULTS – NON-CONFIDENTIAL
Hooke Laboratories results 20201005-4
EAE scores		Dead mouse																																						Enrollment
			Days post-EAE immunization	9	10	11	12	13	14	15	16	17	18	19	20	21	22	23	24	25	26	27	28	29	30	31	32	33	34	35	36	37	38	39	40	41	42	43	44	45	46	47	48	49	50	51	52	53	54
Group	Cage #	Mouse #	Mouse ID#
Vehicle	1	1	1-1	0	0	0	2	3	3	2.5	1.5	1	0.5	1	0.5	0.5	0.5	0.5	0.5	0.5	0.5	3	3	3	3	2.5	2	2	1.5	2	1.5	1.5	1.5	2	2	1.5	1	1.5	1.5	1	1	1	1	0.5	1	1	0.5	1	1
		2	1-2	0	0	0	0	0.5	2	2	2	1	0.5	0	0	0	0	0	2.5	3	3	3	2	2	2	2	2	2	1.5	1.5	1.5	1	1.5	1	1	0.5	1	1.5	1.5	2	2	1.5	1	1	1	1.5	2	1.5	1.5
		3	1-3	0	0	0	0	2	2.5	2.5	2.5	1.5	1	1	0.5	1	0.5	1	2	2.5	3	3	2.5	2	2	2	2	2	2	2	2	1.5	1.5	1.5	2	1.5	1.5	1.5	2	2	2	1.5	1.5	1.5	1.5	2	2	2	2
		4	1-4	0	0	0	0	0.5	2.5	2	1.5	1	1	0.5	0.5	1	1	2	3	3	2.5	2	2	2	2	2	1.5	1.5	2	1.5	1.5	1.5	1.5	1.5	1	0.5	0.5	1	1	1.5	1.5	1	1	1.5	1.5	1.5	2	1.5	1.5
		5	1-5	0	0	2.5	3	3	3	2	1.5	1.5	1	1	0.5	1	1	0.5	0.5	1	2	2.5	3	3	2	2	2	2	2	2	1.5	2	1.5	1.5	1.5	1.5	1.5	1.5	1.5	1.5	1.5	2	1.5	1.5	1.5	2	2	1.5	1.5
	2	1	2-1	0	0	0	0	2	2	2	2	1	1	1.5	0.5	0.5	0.5	0.5	0.5	0.5	1.5	3	3	3	3	2.5	2.5	2.5	2	2	2	2	2	1.5	2	2	3	3	3	2.5	2	2.5	2.5	2	2	2	2	2	2
		2	2-2	0	0	0	0	0	0	0.5	1	0.5	0.5	0	0	1	1.5	2	3	3	2.5	2	2	1.5	1.5	1.5	1.5	1.5	1.5	1	1.5	1.5	1.5	1.5	1	1	1	1	1.5	1.5	1.5	1	1	1.5	1.5	1.5	2	2	2
		3	2-3	0	0	0	1	3	3	3	2	1.5	1	1	0.5	1	1	1	2	1.5	2	1.5	1.5	1.5	1	1	1	1	1	1.5	1	1	0.5	1	1	1	1	1.5	2.5	3	3	3	3	3	2.5	2.5	2.5	2	2
		4	2-4	0	0	0	2	2.5	2.5	2	1.5	1	0.5	0	0	0.5	0	0	0	1	2.5	3.5	3.5	3	2	2	1.5	2	1.5	1.5	1.5	2	2	2	1	1.5	1.5	1.5	1.5	2.5	3	3	3	2.5	2.5	2.5	2	2	2
		5	2-5	0	0	0	1.5	2	2	2	1	1	0.5	0.5	0.5	0.5	0.5	0.5	0	0.5	0.5	2	2	2	2.5	2	2	2	1.5	1.5	1.5	1.5	1.5	1.5	1	1.5	2	2	1.5	1	1	1	1	1	1	1.5	2	1.5	1.5
	3	1	3-1	0	0	1	2.5	3.5	3.5	2.5	2	1.5	2	1.5	1	1.5	1.5	2	2	1.5	1.5	2	2	2	2	1.5	1.5	2	1.5	2	2	2	2	1.5	2	1.5	2	2	1.5	2	1.5	1.5	1.5	1.5	1.5	2	2	2	2
		2	3-2	0	0	0	0.5	1.5	2	1.5	0.5	0	0	0	0	0	0	1	2	2.5	2.5	2	2	2	1.5	2	1.5	1.5	1	1	1	1	1	1	1	1	1	1	1	1.5	1.5	1.5	1.5	1.5	1.5	1	1.5	1.5	1.5
		3	3-3	0	0	0.5	2.5	2.5	2.5	2	1	0.5	0.5	1	0.5	0	0.5	2	2	1.5	2	1.5	1.5	1.5	1.5	2	1.5	1.5	1	1.5	1	1	1	1	1	1.5	1.5	1	1	1.5	1.5	1	1	1.5	2	3	3.5	3	3
		4	3-4	0	0	0	2	3.5	3.5	3.5	2.5	2	1.5	2	1.5	1.5	1.5	3	3	3	2.5	2.5	2.5	2.5	2	2	2	2	2	2	2	2	1.5	2	2	2	2	2	2	2	2	2	2	2	2	1.5	1.5	2	2
		5	3-5	0	0	0	2	2.5	3	2	1.5	1	0	0	0	1	0	1	3.5	3.5	3.5	3	2.5	2.5	2	2	2.5	2	2	2	2	2	2	3	2.5	3	2.5	2.5	2	2	2	2	2	2	2	2	2	2	2
			Mean	0	0	0.266667	1.26667	2.13333	2.46667	2.13333	1.6	1.06667	0.766667	0.733333	0.433333	0.733333	0.666667	1.13333	1.76667	1.9	2.13333	2.43333	2.33333	2.23333	2	1.93333	1.8	1.83333	1.6	1.66667	1.56667	1.56667	1.5	1.56667	1.46667	1.43333	1.53333	1.63333	1.66667	1.83333	1.8	1.7	1.63333	1.63333	1.66667	1.83333	1.96667	1.83333	1.83333
			SD	0	0	0.677882	1.09978	1.09327	0.854958	0.667262	0.573212	0.495215	0.530049	0.651007	0.416905	0.495215	0.556349	0.875595	1.17817	1.07238	0.854958	0.622973	0.58757	0.562731	0.534522	0.371612	0.414039	0.361873	0.387298	0.361873	0.371612	0.416905	0.422577	0.530049	0.549892	0.622973	0.667262	0.58146	0.556349	0.556349	0.591608	0.702038	0.718795	0.6114	0.48795	0.556349	0.6114	0.449868	0.449868
			SEM	0	0	0.175028	0.283963	0.282281	0.220749	0.172286	0.148003	0.127864	0.136858	0.168089	0.107644	0.127864	0.143649	0.226078	0.304203	0.276887	0.220749	0.160851	0.15171	0.145297	0.138013	0.0959497	0.106904	0.0934353	0.1	0.0934353	0.0959497	0.107644	0.109109	0.136858	0.141981	0.160851	0.172286	0.150132	0.143649	0.143649	0.152753	0.181265	0.185592	0.157863	0.125988	0.143649	0.157863	0.116155	0.116155
Fingolimod Day 44	4	1	4-1	0	0	0	3	3.5	3.5	3	2.5	1.5	1	1.5	0.5	1	0.5	1	2	2.5	2.5	2.5	2.5	2	2	1.5	2	1.5	1.5	2	1.5	1.5	1.5	1.5	1.5	1.5	1.5	1	1	1.5	1.5	1	1.5	1	1	1	1.5	1.5	1.5
		2	4-2	0	0.5	3	3.5	3.5	3.5	3.5	2.5	2.5	2	2	1.5	1.5	2	2	2	2	2.5	2.5	2.5	2.5	2.5	2	2	2	2	2	2	2	2	2	3	2.5	2.5	2.5	2.5	2.5	2.5	2	2	2	2	2	2	2	2
		3	4-3	0	0	0	0	2	2	2	1.5	0.5	0.5	0	0	0	0	0	0	0.5	1	1.5	2	2	1	1.5	1.5	1.5	1.5	1.5	1	1	1	1	1.5	1.5	1.5	1	1	0.5	0.5	1	0.5	0.5	0.5	1	1	1	1
		4	4-4	0	0	0	0	1.5	2	2	1	0.5	0.5	0.5	0.5	0.5	1	1	0.5	0.5	0.5	2	2	2	2	1	1	1	1	1.5	0.5	1	1	1.5	1	1	0.5	0.5	1	0.5	1	1	0.5	0.5	1	0.5	0	0.5	0.5
		5	4-5	0	0	0	0	0	1.5	1.5	1	1	0.5	0	1.5	3	3	3	3.5	3.5	2.5	2.5	2.5	2.5	2	2	2	2	2	2	2	2.5	3	3	3	2.5	2.5	2.5	2.5	3	2.5	2.5	2	2	2	2.5	2.5	2.5	2.5
	5	1	5-1	0	0	0.5	3	3.5	3.5	3	3	2	2	2	2	1.5	1	1.5	2.5	3.5	3.5	3.5	3.5	3.5	3.5	3	3.5	3	3.5	3	3	3	2.5	3	3	3	3	3	3	3.5	3.5	3	3.5	3	3	3.5	3.5	3	3.5
		2	5-2	0	0	1.5	2	2.5	2	1.5	0.5	1	1	0.5	0.5	0	0.5	0.5	0.5	1	2	2.5	2.5	2.5	2	2	2	2	1.5	1.5	1.5	1	1.5	1	1	1	1	1	1.5	1	1	1.5	1	1	1	1	1.5	1	1.5
		3	5-3	0	0	0	0	2	2	2	1	1	1	1	0	1.5	3	3	3	2.5	2.5	2.5	2	2	2	1.5	1	1.5	1.5	2	2	2	1.5	2	1.5	1	1.5	1.5	1.5	1.5	1.5	1.5	1.5	1	1	1.5	2	2	2
		4	5-4	0	0	0	0	1	1.5	1.5	0.5	0	0	0	0	0	0	0	0	0	0.5	2	2.5	3	3	3	2.5	2.5	2	2	2	1.5	1.5	1	1	1.5	1.5	1.5	2	2.5	2.5	2	1.5	1.5	1.5	1.5	2	1.5	1.5
		5	5-5	0	0	1	2.5	3.5	3.5	3	2.5	2	1.5	2	1.5	1.5	0.5	2	2.5	2.5	3	2.5	2.5	2.5	2.5	2	2	2	2	1.5	2	2	1.5	1.5	2	1.5	2	2	2	2	2	2	1.5	1	1.5	1	1.5	2	2
	6	1	6-1	0	0	0.5	2.5	3	3	2.5	2	2	1	1	0.5	1	0.5	1	2	1.5	1.5	1.5	1.5	1.5	1.5	1.5	1.5	1.5	1	1.5	1	1	0.5	1	1	1	0.5	0.5	1	1.5	1.5	1	1	1	1	1	1	1	1
		2	6-2	0	0	0	0	1	1.5	2	2	2	1	0.5	0.5	1	1	1	1	1.5	2	2.5	2.5	2.5	2	2	1.5	1.5	2	1.5	1.5	1.5	1	1.5	1.5	1.5	1.5	1.5	1.5	1.5	1.5	1	1	1	1	1	1.5	1.5	1.5
		3	6-3	0	0	0.5	2	2	2	1.5	1	0.5	0	0.5	0	0	0	0	0.5	1	1.5	1.5	1.5	1.5	0.5	0.5	1	1	0.5	1	0.5	1	0.5	0.5	1	0.5	0.5	0.5	1	1	1	0.5	0.5	0.5	0.5	0.5	0.5	0.5	0.5
		4	6-4	0	0	0	1.5	2.5	3	3	3	2	1	1	0.5	1	0.5	0.5	1.5	2.5	3	3	2.5	2.5	2	2	2	1.5	1.5	2	2	1.5	2	2	2	2	1.5	2	2	2	1.5	2	1.5	1.5	1.5	2	2	2	2
		5	6-5	0	0	0	0	0	1.5	1.5	1	0.5	0	0	0	0	0	0	1.5	2	2.5	3	3	2.5	2	2	2	1.5	1.5	1.5	2	1.5	1.5	1.5	2	2	1.5	1.5	1.5	1	1	1.5	1	1	1	1.5	1.5	1.5	1.5
			Mean	0	0.0333333	0.466667	1.33333	2.1	2.4	2.23333	1.66667	1.26667	0.866667	0.833333	0.633333	0.9	0.9	1.1	1.53333	1.8	2.06667	2.36667	2.36667	2.33333	2.03333	1.83333	1.83333	1.73333	1.66667	1.76667	1.63333	1.6	1.5	1.6	1.73333	1.6	1.53333	1.5	1.66667	1.7	1.66667	1.56667	1.36667	1.23333	1.3	1.43333	1.6	1.56667	1.63333
			SD	0	0.129099	0.833809	1.37148	1.21302	0.828079	0.703732	0.879664	0.776132	0.63994	0.748013	0.667262	0.84937	1.00357	1.0212	1.09327	1.0657	0.903696	0.58146	0.516398	0.523268	0.718795	0.645497	0.645497	0.530049	0.672593	0.457738	0.667262	0.603561	0.681385	0.71214	0.752773	0.686607	0.743223	0.779194	0.645497	0.882367	0.794325	0.677882	0.766874	0.677882	0.649175	0.798809	0.828079	0.703732	0.766874
			SEM	0	0.0333333	0.215289	0.354114	0.313202	0.213809	0.181703	0.227128	0.200396	0.165232	0.193136	0.172286	0.219306	0.259119	0.263674	0.282281	0.275162	0.233333	0.150132	0.133333	0.135107	0.185592	0.166667	0.166667	0.136858	0.173663	0.118187	0.172286	0.155839	0.175933	0.183874	0.194365	0.177281	0.191899	0.201187	0.166667	0.227826	0.205094	0.175028	0.198006	0.175028	0.167616	0.206252	0.213809	0.181703	0.198006
Mice were enrolled on Day 44
Fingolimod was dosed at 3 mg/kg, p.o., QD, 5 mL/kg starting on Day 44
Body weight (% of Day 0)
			Day	0	46	48	50	53	55	57	60	62	64	67	69	71	74
Group	Cage #	Mouse #	Mouse ID#
Vehicle	1	1	1-1	1	0.931217	0.973545	0.984127	0.962963	1.02646	1	1.01058	1.00529	0.973545	0.910053	0.994709	1.00529	1.03704
		2	1-2	1	1.01163	1.02907	0.994186	1	1.01744	1.02907	1.05233	0.988372	0.953488	0.947674	0.976744	0.982558	0.97093
		3	1-3	1	0.972973	1.01081	1	1.01622	1.02162	1.03243	1.02162	0.994595	1.01081	1.02703	1.05946	0.935135	0.875676
		4	1-4	1	0.816514	0.807339	0.798165	0.816514	0.844037	0.848624	0.83945	0.830275	0.834862	0.724771	0.756881	0.756881	0.784404
		5	1-5	1	0.885714	0.909524	0.9	0.952381	0.952381	0.952381	0.938095	0.952381	0.928571	0.971429	0.87619	0.814286	0.857143
	2	1	2-1	1	0.705882	0.784314	0.784314	0.8	0.784314	0.8	0.803922	0.803922	0.807843	0.807843	0.756863	0.658824	0.682353
		2	2-2	1	1.03175	1.0582	1.0582	1.01587	0.94709	0.89418	0.931217
		3	2-3	1	0.908629	0.898477	0.923858	0.974619	0.964467	0.994924	0.989848	0.984772	0.979695	1.01523	0.989848	0.913706	0.898477
		4	2-4	1	0.903226	0.897849	0.930108	0.946237	0.967742	0.983871	0.994624	0.994624	1	1.04301	1.02151	0.956989	0.903226
		5	2-5	1	1	0.985915	0.981221	0.981221	1	1	0.99061	0.99061	1.02347	1.04225	0.901408	0.882629	0.901408
	3	1	3-1	1	0.95	0.94	0.95	0.905	0.92	0.94	0.965	0.95	0.97	0.98	0.89	0.835	0.86
		2	3-2	1	0.984536	0.974227	0.963918	0.969072	0.969072	0.948454	0.974227	0.969072	0.979381	0.979381	0.845361	0.835052	0.876289
		3	3-3	1	0.961538	0.975962	0.875	0.846154	0.879808	0.913462	0.942308	0.913462	0.9375	0.9375	0.9375	0.942308	0.923077
		4	3-4	1	0.926471	0.946078	0.897059	0.906863	0.916667	0.916667	0.936275	0.931373	0.916667	0.960784	0.931373	0.833333	0.838235
		5	3-5	1	0.888889	0.898551	0.898551	0.879227	0.884058	0.89372	0.903382	0.903382	0.917874	0.913043	0.898551	0.869565	0.835749
			Mean	1	0.925264	0.939324	0.929247	0.931489	0.939677	0.943186	0.952899	0.943723	0.945265	0.947143	0.916885	0.872968	0.874572
			SD	0	0.0826962	0.0758909	0.0742546	0.0698027	0.0693302	0.0666176	0.0663649	0.0624585	0.0621524	0.0892853	0.0903624	0.0937443	0.0825421
			SEM	0	0.0213521	0.019595	0.0191724	0.018023	0.017901	0.0172006	0.0171353	0.0166927	0.0166109	0.0238625	0.0241504	0.0250542	0.0220603
Fingolimod Day 44	4	1	4-1	1	0.967136	0.967136	0.981221	0.953052	0.957746	0.938967	0.924883	0.924883	0.938967	0.938967	0.934272	0.943662	0.896714
		2	4-2	1	0.850242	0.850242	0.811594	0.850242	0.850242	0.850242	0.859903	0.874396	0.859903	0.879227	0.859903	0.874396	0.888889
		3	4-3	1	0.982759	0.994253	1	0.994253	1.00575	1.01724	1.04023	1.05172	1.01724	1.02299	1	1.01724	1
		4	4-4	1	0.903509	0.912281	0.877193	0.947368	0.859649	0.850877	0.864035	0.850877	0.850877	0.877193	0.828947	0.850877	0.837719
		5	4-5	1	0.870787	0.898876	0.893258	0.91573	0.91573	0.921348	0.94382	0.932584	0.910112	0.926966	0.910112	0.932584	0.921348
	5	1	5-1	1	0.882075	0.863208	0.849057	0.863208	0.863208	0.806604	0.849057	0.882075	0.900943	0.915094	0.90566	0.896226	0.886792
		2	5-2	1	1.08421	1.08421	1.05263	1.06842	1.05263	1.07368	1.05263	1.05263	1.06842	1.05263	1.08947	1.08421	1.06842
		3	5-3	1	0.874419	0.87907	0.860465	0.860465	0.869767	0.865116	0.846512	0.846512	0.855814	0.865116	0.851163	0.888372	0.860465
		4	5-4	1	0.958763	0.969072	0.979381	1.03093	1.04639	1.01546	1.00515	1.03093	1.03093	1.12371	1.0567	1.02577	1.02062
		5	5-5	1	0.927461	0.943005	0.932642	0.92228	0.911917	0.92228	0.906736	0.932642	0.92228	0.927461	0.927461	0.948187	0.917098
	6	1	6-1	1	1.04167	1.01852	1.00463	0.990741	0.990741	1	0.981481	1.01852	1.01389	1.02315	1.03241	1.04167	0.99537
		2	6-2	1	0.936652	0.954751	0.927602	0.932127	0.936652	0.932127	0.904977	0.954751	0.963801	0.959276	0.927602	0.945701	0.914027
		3	6-3	1	1.105	1.14	1.115	1.105	1.11	1.105	1.055	1.09	1.075	1.095	1.095	1.11	1.045
		4	6-4	1	0.932039	0.956311	0.951456	0.970874	0.946602	0.956311	0.956311	0.995146	0.970874	1.01456	0.975728	0.985437	0.995146
		5	6-5	1	0.98	0.965	0.965	0.965	0.97	0.985	1	1	0.97	0.965	0.96	0.975	0.965
			Mean	1	0.953114	0.959729	0.946742	0.957979	0.952468	0.949351	0.946049	0.962511	0.956603	0.972423	0.956962	0.967956	0.947507
			SD	0	0.0767004	0.0787816	0.0809913	0.0735339	0.0781301	0.0851316	0.0741683	0.0783938	0.0741016	0.0798405	0.0838974	0.0764942	0.0702821
			SEM	0	0.019804	0.0203413	0.0209119	0.0189864	0.0201731	0.0219809	0.0191502	0.0202412	0.0191329	0.0206147	0.0216622	0.0197507	0.0181468
[truncated: 21 more columns]

## Sheet: 1f
STUDY RESULTS – NON-CONFIDENTIAL
Hooke Laboratories study 20201005-4
Maximum score (Day 59-75)				Dead mouse		NOTE: Scores were continued for the remainder of the study only if the mouse died from EAE.
Group	Cage #	Mouse #	Mouse ID#	Maximum score (Day 59-75)
Vehicle	1	1	1-1	3.5
		2	1-2	3
		3	1-3	3
		4	1-4	3.5
		5	1-5	3
	2	1	2-1	3.5
		2	2-2
		3	2-3	3
		4	2-4	3
		5	2-5	3
	3	1	3-1	3
		2	3-2	3
		3	3-3	2
		4	3-4	3
		5	3-5	3
			Mean	3.03571
			SD	0.365023
			SEM	0.0975565
Fingolimod Day 44	4	1	4-1	2
		2	4-2	2.5
		3	4-3	1.5
		4	4-4	1.5
		5	4-5	3
	5	1	5-1	3.5
		2	5-2	1.5
		3	5-3	2
		4	5-4	2
		5	5-5	2
	6	1	6-1	2
		2	6-2	2
		3	6-3	1.5
		4	6-4	2.5
		5	6-5	1.5
			Mean	2.06667
			SD	0.593617
			SEM	0.153271

## Sheet: 2a
STUDY RESULTS – NON-CONFIDENTIAL
Hooke Laboratories study 20211021-1
		First day of relapse
EAE scores		Dead mouse		NOTE: Scores were continued for the remainder of the study only if the mouse died from EAE.
		Spleen used for flow cytometric analysis
			Days post-EAE immunization	9	10	11	12	13	14	15	16	17	18	19	20	21	22	23	24	25	26	27	28	29	30	31	32	33	34	35	36
Group	Cage #	Mouse #	Mouse ID#
Vehicle	1	1	1-1	0	0	0	0	0	2	3	3	2.5	3	3	2.5	2.5	2	2	1.5	2	1.5	1.5	1.5	1.5	1.5	2	2	2.5	2.5	3	3
		2	1-2	0	0	0	0	0	0	1.5	3	3	3	3	2.5	2.5	2	2	1.5	1.5	1.5	1.5	1.5	1	0.5	1	1	0.5	0.5	2.5	3
		3	1-3	0	0	0	0	0.5	2	3	3	2.5	3	2.5	2.5	2.5	2	2	1.5	1.5	1.5	1.5	1.5	1.5	1.5	2.5	2.5	2.5	3	3	2.5
		4	1-4	0	0	0	0	0	2	3	3.5	3.5	3.5	3	3.5	3.5	3	3	2.5	2.5	2	1.5	1.5	1.5	2	2	1.5	1.5	1	1.5	1.5
		5	1-5	0	0	0	0	0	0	2	2.5	2.5	3	3	2.5	2.5	2	2	1.5	2	2	1.5	1.5	1	1	1	0.5	0.5	0	0.5	0
	2	1	2-1	0	0	0	0	2	2.5	3	2.5	2.5	2.5	2.5	2	1.5	1	1	1	1.5	1	1	1	1	0.5	1.5	1	0.5	1.5	1	1
		2	2-2	0	0	0	0	0	2	3	3.5	5	5	5	5	5	5	5	5	5	5	5	5	5	5	5	5	5	5	5	5
		3	2-3	0	0	0	0	0	0.5	2.5	3	3	3	3	2.5	2	2	2	1.5	1.5	1.5	1	1	1	0.5	1.5	1	1.5	2.5	3	3
		4	2-4	0	0	0	0	0	0	0.5	2	2.5	2.5	2.5	2.5	2	1.5	1.5	1.5	1.5	1.5	1	0.5	0.5	0.5	2	2.5	2.5	5	5	5
		5	2-5	0	0	0	0	0	0	0	0	2	3	3	2.5	2	1.5	1.5	1	1	1	0.5	0.5	0.5	0.5	0.5	1	0.5	0.5	1	1
	3	1	3-1	0	0	0	0	0	0	0	0	0	0	0	2.5	2.5	2.5	2.5	2	2	1.5	1.5	1.5	1.5	1	0.5	0	0.5	0.5	1	1
		2	3-2	0	0	0	0	0	0	1.5	2.5	2.5	3	3	2.5	2	2	2	1.5	1	1.5	1	1	1	1	1.5	2.5	2.5	2.5	2.5	2
		3	3-3	0	0	0	0	0	0	1.5	2.5	3	3	3	2.5	2	2	2	1.5	1.5	1	1	1	1	1	1.5	2.5	2.5	3	3.5	3
			Mean	0	0	0	0	0.192308	0.846154	1.88462	2.38462	2.65385	2.88462	2.80769	2.73077	2.5	2.19231	2.19231	1.80769	1.88462	1.73077	1.5	1.46154	1.38462	1.26923	1.73077	1.76923	1.76923	2.11538	2.5	2.38462
			SD	0	0	0	0	0.560449	1.0485	1.15747	1.13933	1.08752	1.06368	1.05156	0.753198	0.889757	0.969073	0.969073	1.03155	1.02376	1.03311	1.09924	1.1266	1.13933	1.21818	1.14774	1.28477	1.33253	1.64765	1.47196	1.51594
			SEM	0	0	0	0	0.15544	0.290802	0.321025	0.315994	0.301623	0.295011	0.291649	0.2089	0.246774	0.268773	0.268773	0.286101	0.283939	0.286532	0.304875	0.312463	0.315994	0.337864	0.318326	0.356332	0.369578	0.456975	0.408248	0.420446
Ibrutinib Day 0	4	1	4-1	0	0	0	0	0	1	2.5	3	2.5	3	3	2.5	2	2	1.5	1.5	1.5	1	0.5	0.5	0	0.5	1	0.5	0.5	0.5	1	0.5
		2	4-2	0	0	0	0	0	0	0	0	0	0.5	2	2	2	2	1.5	1	1.5	1	0.5	0.5	0	0	0	0	0	0	0	0
		3	4-3	0	0	0	0	0	0	0	0	0	0	0	0	0	0	0	0	0	0	0	0	0	0	0	0	0	0	0	0
		4	4-4	0	0	0	0	0	0	0	0	0	0	0	0.5	2	2	2	2	2	1.5	1	1	0.5	0.5	0	0	0	0	0	0
		5	4-5	0	0	0	0	0	0	0	0	0	0	2	2	2	2	2	1.5	1	1	1	0.5	0.5	0.5	0	0	0	0	0	0
	5	1	5-1	0	0	0	0	0	0	0	0	2	3	3	2.5	2.5	2	1.5	1	1	1	1	1	1	0.5	0	0	0	0	0	0
		2	5-2	0	0	0	0	0	0	1.5	2.5	2.5	2.5	2.5	2.5	2	1	1	1	0.5	0.5	1	0.5	0	0	0	0	0	0	0	0
		3	5-3	0	0	0	0	0	0	0	0	0	0	0	0	0	0	0	0	0	0	0	1	1.5	1	2	1.5	1.5	1	0.5	0.5
		4	5-4	0	0	0	0	0	0	0	0	0	0	0	0	0	0	0	0	0	0	0	0	0	0	0	0	0	0	0	0
		5	5-5	0	0	0	0	0	0	0	0	0	0	0	0	2	2	2	2	1.5	2	1.5	1.5	1.5	1	0.5	1.5	1	0	0.5	0
	6	1	6-1	0	0	0	0	0	0	0	0	0	0	0	0	0	0	0	0	0	0	0	0	0	0	0	0	0	0	0	0
		2	6-2	0	0	0	0	0	0	0	0	0	0.5	1	1	0.5	0.5	0.5	0.5	0.5	0	0	0	0	0	0	0	0	0	0	0
		3	6-3	0	0	0	0	0	0	0	0	0	0	0	0	0	0	0	0	0	0	0	0	0	1	1	1	1	0.5	0.5	0.5
			Mean	0	0	0	0	0	0.0769231	0.307692	0.423077	0.538462	0.730769	1.03846	1	1.15385	1.03846	0.923077	0.807692	0.730769	0.615385	0.5	0.5	0.384615	0.384615	0.346154	0.346154	0.307692	0.153846	0.192308	0.115385
			SD	0	0	0	0	0	0.27735	0.778312	1.03775	1.03	1.21818	1.26592	1.11803	1.0485	0.967418	0.862316	0.778312	0.725011	0.681721	0.540062	0.5	0.582875	0.416025	0.62532	0.591066	0.521954	0.315213	0.325222	0.219265
			SEM	0	0	0	0	0	0.0769231	0.215865	0.28782	0.28567	0.337864	0.351104	0.310087	0.290802	0.268313	0.239164	0.215865	0.201082	0.189075	0.149786	0.138675	0.161661	0.115385	0.173433	0.163932	0.144764	0.0874242	0.0902003	0.060813
Ibrutinib Day 9	7	1	7-1	0	0	0	0	2	2.5	2.5	2.5	2	2	1.5	1.5	1.5	1.5	1.5	1.5	1.5	0.5	1	0.5	0.5	0.5	0.5	0	0.5	0	0.5	0
		2	7-2	0	0	0	0	0	0	0	0	0	0.5	2	2	2	2	1.5	1.5	1	0	0	0	0	0	0	0	0	0	0	0
		3	7-3	0	0	0	0	0	0	0.5	3	5	5	5	5	5	5	5	5	5	5	5	5	5	5	5	5	5	5	5	5
		4	7-4	0	0	0	0	0	0	2	2.5	2.5	2.5	2.5	2.5	2	1.5	1.5	1.5	1.5	0.5	1	0.5	0.5	0.5	0.5	0.5	0.5	0	0.5	0.5
		5	7-5	0	0	0	0	0	0	0	0.5	2	1.5	2	2	1.5	1	1	1	1	0	0	0	0	0	0	0	0	0	0	0
	8	1	8-1	0	0	0	0	0	1	2	2.5	2.5	2.5	2.5	2	1.5	1.5	1.5	1	1	0.5	1	1	1	0.5	0	0.5	0.5	0	0.5	0.5
		2	8-2	0	0	0	0	0	0	0	0	2	2	2.5	2.5	2	2	2	1.5	1.5	1	1.5	1.5	1	0.5	0	0.5	0	0	0	0
		3	8-3	0	0	0	0	0	0	2	2.5	3	3	3	2.5	2	2	2	1.5	1.5	1	1.5	1	1	0.5	0.5	1	1	1	1	1
		4	8-4	0	0	0	0	0	0	0	0	0	0	0	0	0	1	1	0.5	1	0	0	0	0	0	0	0	0	0	0	0
		5	8-5	0	0	0	0	0	0	0	0	0	0	0	0	0	0	0	0	0	0	0	0	0	0	0	0	0	0	0	0
	9	1	9-1	0	0	0	0	0	0	2	2	2	2	2	1.5	1	0.5	0.5	0.5	1	0.5	0	0.5	0	0	0	0	0	0	0	0
		2	9-2	0	0	0	0	0	0	1.5	2	2	2.5	2.5	2	1.5	1	1	1	1	1	0.5	0.5	0.5	0.5	0.5	0.5	0.5	0.5	2	2
		3	9-3	0	0	0	0	0	0	0	0	0	0	0	0.5	2	2	1.5	1.5	1	0.5	0.5	0	0.5	0.5	0	0	0	0	0	0
			Mean	0	0	0	0	0.153846	0.269231	0.961538	1.34615	1.76923	1.80769	1.96154	1.84615	1.69231	1.61538	1.53846	1.38462	1.38462	0.807692	0.923077	0.807692	0.769231	0.653846	0.538462	0.615385	0.615385	0.5	0.730769	0.692308
			SD	0	0	0	0	0.5547	0.725011	1.03	1.24808	1.46651	1.4367	1.39137	1.29719	1.21687	1.19293	1.18078	1.19293	1.15747	1.31559	1.35164	1.34689	1.33253	1.32892	1.36109	1.35637	1.35637	1.38444	1.40854	1.42212
			SEM	0	0	0	0	0.153846	0.201082	0.28567	0.346154	0.406736	0.398468	0.385895	0.359775	0.337499	0.330859	0.327488	0.330859	0.321025	0.364878	0.374877	0.373559	0.369578	0.368576	0.377498	0.37619	0.37619	0.383974	0.390658	0.394426
Ibrutinib was dosed at 50 mg/kg, p.o., QD, at a volume of 10 mL/kg

## Sheet: 2b
STUDY RESULTS – NON-CONFIDENTIAL
Hooke Laboratories study 20211021-1
Maximum score			Dead mouse		NOTE: Scores were continued for the remainder of the study only if the mouse died from EAE.
			Spleen used for flow cytometric analysis
Group	Cage #	Mouse #	Mouse ID#	Maximum score
Vehicle	1	1	1-1	3
		2	1-2	3
		3	1-3	3
		4	1-4	3.5
		5	1-5	3
	2	1	2-1	3
		2	2-2	5
		3	2-3	3
		4	2-4	5
		5	2-5	3
	3	1	3-1	2.5
		2	3-2	3
		3	3-3	3.5
			Mean	3.34615
			SD	0.774183
			SEM	0.21472
Ibrutinib Day 0	4	1	4-1	3
		2	4-2	2
		3	4-3	0
		4	4-4	2
		5	4-5	2
	5	1	5-1	3
		2	5-2	2.5
		3	5-3	2
		4	5-4	0
		5	5-5	2
	6	1	6-1	0
		2	6-2	1
		3	6-3	1
			Mean	1.57692
			SD	1.07715
			SEM	0.298748
Ibrutinib Day 9	7	1	7-1	2.5
		2	7-2	2
		3	7-3	5
		4	7-4	2.5
		5	7-5	2
	8	1	8-1	2.5
		2	8-2	2.5
		3	8-3	3
		4	8-4	1
		5	8-5	0
	9	1	9-1	2
		2	9-2	2.5
		3	9-3	2
			Mean	2.26923
			SD	1.12944
			SEM	0.313251

## Sheet: 2c
STUDY RESULTS – NON-CONFIDENTIAL
Hooke Laboratories study 20211021-1
Day of relapse onset				Spleen used for flow cytometric analysis
Group	Cage #	Mouse #	Mouse ID#	Day of relapse onset	Censorship
Vehicle	1	1	1-1	33	1
		2	1-2	35	1
		3	1-3	31	1
		4	1-4	≥37	0
		5	1-5	≥37	0
	2	1	2-1	≥37	0
		2	2-2	≥17	0
		3	2-3	31	1
		4	2-4	31	1
		5	2-5	≥37	0
	3	1	3-1	≥37	0
		2	3-2	32	1
		3	3-3	32	1
			Mean	32
			SD	1.54919
			SEM	0.632456
Ibrutinib Day 0	4	1	4-1	≥37	0
		2	4-2	≥37	0
		3	4-3	≥37	0
		4	4-4	≥37	0
		5	4-5	≥37	0
	5	1	5-1	≥37	0
		2	5-2	≥37	0
		3	5-3	≥37	0
		4	5-4	≥37	0
		5	5-5	≥37	0
	6	1	6-1	≥37	0
		2	6-2	≥37	0
		3	6-3	≥37	0
			Mean
			SD
			SEM
Ibrutinib Day 9	7	1	7-1	≥37	0
		2	7-2	≥37	0
		3	7-3	≥17	0
		4	7-4	≥37	0
		5	7-5	≥37	0
	8	1	8-1	≥37	0
		2	8-2	≥37	0
		3	8-3	≥37	0
		4	8-4	≥37	0
		5	8-5	≥37	0
	9	1	9-1	≥37	0
		2	9-2	35	1
		3	9-3	≥37	0
			Mean	35
			SD
			SEM
"Censorship" column legend:
1=subject experienced a relapse at the time shown in the "Day of relapse onset" column
0=subject did not relapse before study termination, or subject died before experiencing a relapse

[truncated: 46 more sheets: 2e, 2f, 2h, 2i, 2k, 2l, 3d, 3h, 3l, 4a, 4b, 4c, 4d, 4e, 4f, 5c, 5f, 5i, 6a, 6b …]
